# Supplementary material for: Effects of Substitution of Higher-Alcohol Products with Lower-Alcohol Products on Population-Level Alcohol Purchases: ARIMA Analyses of Spanish Household Data
Source: Nutrients. 2022 Oct 10;14(19):4209. doi: 10.3390/nu14194209 (PMC9572185; doi:10.3390/nu14194209)
Supplement: Supplementary file 1 [file nutrients-14-04209-s001.zip]

Archive with 1 entries (1 files):
- nutrients-1933856-supplementary.pdf
